# Supplementary material for: Shortening shift’s length—Should we ask the residents if this is what they want?
Source: PLoS One. 2022 Aug 2;17(8):e0272548. doi: 10.1371/journal.pone.0272548 (PMC9345332; doi:10.1371/journal.pone.0272548)
Supplement: S1 Data — (XLSX) [file pone.0272548.s001.xlsx]

## Sheet: תגובות לטופס 1
Number	Residency	residecy code	Union	Union code	Residency stage	Residency stage code	number of shifts	number of shifts code	residency quality	quality code	lfie quality	life quality code	research	research code	on edge	on edge code	feeling 2 week	feeling code	overall depression code	new shift model	new shift code	residency quality change	residecy quality change code	life quality change	life quality change code	day time work	day time work code	reduce pay	reduce pay code	longer residency	longer residency code	replaced senior	replaced senior code	replaced resident	replaced resident code	age groups	age groups code	gender	gender code	family status	family status code
14	Emergency medicine	1	IMA	1	first 2 years	1	6	2	8	2	10	2	9	2	almost every day	3	almost every day	3	6	10	2	mildly better	3	significantly better	3	increase	3	6	1	10	2	10	2	10	2	30-34	2	Female	2	in relation with children	3
32	OBG	2	IMA	1	MIDDLE	2	7	3	7	2	4	1	10	2	more than half days	2	more than half days	2	4	10	2	no change	2	significantly better	3	increase	3	8	2	8	2	10	2	10	2	30-34	2	Female	2	in relation with children	3
4	SURGERY כללית	2	IMA	1	last 2 years	3	6	2	9	2	8	2	7	2	several days	1	several days	1	2	8	2	no change	2	significantly better	3	increase	3	8	2	8	2	10	2	10	2	24-29	1	Female	2	in relation with children	3
36	PEDIATRICS	1	MIRSAM	2	last 2 years	3	7	3	8	2	5	1	9	2	several days	1	several days	1	2	9	2	mildly better	3	significantly better	3	increase	3	4	1	7	2	10	2	10	2	40-44	4	Female	2	in relation with children	3
144	ORTHOPEDICS	2	IMA	1	MIDDLE	2	6	2	7	2	5	1	7	2	more than half days	2	several days	1	3	3	1	significant drop	1	no change	2	increase	3	6	1	5	1	10	2	10	2	40-44	4	Female	2	in relation with children	3
28	OBG	2	NONE מהנ"ל	0	last 2 years	3	5	2	7	2	3	1	8	2	several days	1	not at all	0	1	10	2	no change	2	significantly better	3	no change	2	10	2	4	1	10	2	10	2	30-34	2	Female	2	in relation with children	3
104	Emergency medicine	1	IMA	1	last 2 years	3	6	2	2	1	1	1	8	2	more than half days	2	several days	1	3	10	2	mildly drop	1	mildly better	3	increase	3	4	1	4	1	10	2	10	2	30-34	2	Male	1	single	1
108	OTHER	2	IMA	1	last 2 years	3	7	3	9	2	5	1	10	2	more than half days	2	more than half days	2	4	9	2	mildly better	3	significantly better	3	no change	2	7	2	2	1	10	2	10	2	30-34	2	Female	2	single	1
33	ANESTEGIOLOGY	2	IMA	1	last 2 years	3	7	3	5	1	5	1	8	2	almost every day	3	more than half days	2	5	8	2	mildly better	3	mildly better	3	no change	2	4	1	2	1	10	2	10	2	35-39	3	Female	2	in relation with children	3
60	OTHER	2	MIRSAM	2	last 2 years	3	6	2	7	2	2	1	5	1	several days	1	not at all	0	1	5	1	significant drop	1	mildly better	3	increase	3	2	1	2	1	10	2	10	2	24-29	1	Male	1	single	1
105	Emergency medicine	1	IMA	1	first 2 years	1	6	2	6	1	4	1	9	2	several days	1	several days	1	2	9	2	no change	2	mildly better	3	increase	3	7	2	1	1	10	2	10	2	30-34	2	Male	1	in relation with children	3
3	SURGERY כללית	2	IMA	1	first 2 years	1	6	2	4	1	2	1	10	2	several days	1	several days	1	2	10	2	no change	2	mildly better	3	no change	2	6	1	1	1	10	2	10	2	24-29	1	Female	2	in relation no children	2
79	INTERNAL MEDICINE	1	NONE מהנ"ל	0	first 2 years	1	5	2	8	2	4	1	7	2	almost every day	3	more than half days	2	5	10	2	significantly better	3	mildly better	3	increase	3	2	1	1	1	10	2	10	2	30-34	2	Male	1	in relation with children	3
21	INTERNAL MEDICINE	1	IMA	1	first 2 years	1	6	2	3	1	3	1	8	2	more than half days	2	more than half days	2	4	2	1	significant drop	1	no change	2	increase	3	2	1	1	1	10	2	10	2	35-39	3	Female	2	in relation with children	3
22	INTERNAL MEDICINE	1	IMA	1	last 2 years	3	6	2	7	2	4	1	8	2	more than half days	2	more than half days	2	4	8	2	mildly drop	1	mildly better	3	no change	2	1	1	1	1	10	2	10	2	30-34	2	Male	1	single	1
112	OPTALMOLOGY	2	NONE מהנ"ל	0	last 2 years	3	4	1	10	2	8	2	8	2	more than half days	2	almost every day	3	5	7	2	significantly better	3	mildly better	3	increase	3	1	1	1	1	10	2	10	2	30-34	2	Female	2	in relation no children	2
29	OBG	2	IMA	1	first 2 years	1	6	2	6	1	7	2	9	2	more than half days	2	several days	1	3	5	1	significant drop	1	significantly better	3	increase	3	1	1	1	1	10	2	10	2	35-39	3	Female	2	in relation with children	3
19	RADIOLOGY	1	NONE מהנ"ל	0	last 2 years	3	7	3	7	2	6	1	10	2	more than half days	2	more than half days	2	4	3	1	no change	2	mildly better	3	increase	3	1	1	1	1	10	2	10	2	30-34	2	Male	1	in relation with children	3
2	SURGERY כללית	2	NONE מהנ"ל	0	MIDDLE	2	7	3	7	2	2	1	6	1	not at all	0	not at all	0	0	2	1	significant drop	1	significantly worse	1	increase	3	1	1	1	1	10	2	10	2	30-34	2	Male	1	in relation with children	3
58	INTERNAL MEDICINE	1	MIRSAM	2	first 2 years	1	6	2	9	2					several days	1	not at all	0	1	10	2	mildly better	3	mildly better	3	increase	3	7	2			10	2	10	2	24-29	1	Male	1	in relation no children	2
149	INTERNS	3	NONE מהנ"ל	0	intern	0	4	1	8	2	8	2	5	1	several days	1	not at all	0	1	10	2	no change	2	mildly better	3	decrease	1	5	1	6	1	7	2	10	2	24-29	1	Female	2	single	1
83	OTHER	2	IMA	1	first 2 years	1	5	2	9	2	10	2	10	2	more than half days	2	more than half days	2	4	10	2	significantly better	3	significantly better	3	increase	3			5	1	7	2	10	2	30-34	2	Female	2	single	1
138	INTERNAL MEDICINE	1	IMA	1	last 2 years	3	6	2	9	2	7	2	10	2	almost every day	3	almost every day	3	6	4	1	no change	2	no change	2	increase	3	4	1	4	1	6	1	10	2	30-34	2	Male	1	in relation with children	3
115	ENM	2	IMA	1	MIDDLE	2	4	1	5	1	3	1	9	2	more than half days	2	several days	1	3	10	2	mildly drop	1	significantly better	3	increase	3	3	1	3	1	6	1	10	2	35-39	3	Female	2	in relation with children	3
124	OBG	2	IMA	1	first 2 years	1	7	3	6	1	6	1	6	1	several days	1	several days	1	2	7	2	no change	2	mildly better	3	increase	3	4	1	1	1	5	1	10	2	30-34	2	Male	1	in relation with children	3
137	INTERNAL MEDICINE	1	IMA	1	last 2 years	3	6	2	8	2	5	1	8	2	several days	1	several days	1	2	4	1	mildly drop	1	mildly better	3	increase	3	3	1	1	1	5	1	10	2	35-39	3	Male	1	in relation with children	3
133	ORTHOPEDICS	2	NONE מהנ"ל	0	MIDDLE	2	6	2	8	2	6	1	6	1	several days	1	not at all	0	1	10	2	significantly better	3	significantly better	3	increase	3	1	1	1	1	5	1	10	2	30-34	2	Female	2	single	1
16	Emergency medicine	1	IMA	1	first 2 years	1	6	2	9	2	8	2	5	1	more than half days	2	more than half days	2	4	10	2	significantly better	3	significantly better	3	decrease	1	1	1	10	2	1	1	10	2	24-29	1	Male	1	in relation no children	2
12	INTERNS	3	NONE מהנ"ל	0	intern	0	4	1	5	1	3	1	7	2	more than half days	2	several days	1	3			mildly drop	1	no change	2	increase	3	6	1	1	1	1	1	10	2	35-39	3	Male	1	in relation with children	3
72	INTERNAL MEDICINE	1	IMA	1	first 2 years	1	6	2	7	2	2	1	10	2	almost every day	3	more than half days	2	5	7	2	no change	2	mildly better	3	increase	3	1	1	1	1	1	1	10	2	24-29	1	Male	1	in relation no children	2
13	INTERNS	3	NONE מהנ"ל	0	intern	0	5	2	6	1	5	1	9	2	almost every day	3	more than half days	2	5	10	2	significantly better	3	significantly better	3	no change	2	6	1	8	2	9	2	9	2	35-39	3			in relation with children	3
24	INTERNAL MEDICINE	1	NONE מהנ"ל	0	first 2 years	1	4	1	8	2	3	1	6	1	several days	1	several days	1	2	9	2	mildly better	3	significantly better	3	increase	3	8	2	5	1	9	2	9	2	35-39	3	Male	1	in relation with children	3
146	INTERNS	3	NONE מהנ"ל	0	intern	0	5	2	8	2	4	1	6	1	several days	1	several days	1	2	6	1	no change	2	mildly better	3	increase	3	3	1	2	1	9	2	9	2	35-39	3	Male	1	in relation with children	3
85	INTERNAL MEDICINE	1	NONE מהנ"ל	0	first 2 years	1	5	2	5	1	4	1	9	2	more than half days	2	several days	1	3	9	2	mildly drop	1	significantly better	3	increase	3	5	1	6	1	8	2	9	2	30-34	2	Female	2	in relation with children	3
40	ANESTEGIOLOGY	2	IMA	1	last 2 years	3	6	2	7	2	3	1	9	2	more than half days	2	several days	1	3	10	2	mildly drop	1	significantly better	3	increase	3	2	1	2	1	8	2	9	2	35-39	3	Female	2	in relation with children	3
97	INTERNS	3	NONE מהנ"ל	0	intern	0	4	1	6	1	6	1	6	1	more than half days	2	several days	1	3	10	2	mildly drop	1	significantly better	3	increase	3	3	1	1	1	7	2	9	2	30-34	2	Female	2	in relation with children	3
35	ORTHOPEDICS	2	MIRSAM	2	MIDDLE	2	6	2	3	1	2	1	5	1	not at all	0	not at all	0	0	8	2	mildly better	3	significantly better	3	no change	2	1	1	1	1	7	2	9	2	24-29	1	Male	1	single	1
81	INTERNAL MEDICINE	1	IMA	1	first 2 years	1	6	2	5	1	1	1	8	2	several days	1				10	2	mildly drop	1	significantly better	3	no change	2	2	1	1	1	4	1	9	2	30-34	2	Male	1	in relation with children	3
38	PEDIATRICS	1	NONE מהנ"ל	0	first 2 years	1	6	2	6	1	2	1	4	1	more than half days	2	several days	1	3	10	2	mildly drop	1	significantly better	3	increase	3	8	2	8	2	3	1	9	2	45+	4	Male	1	גרוש	1
87	INTERNAL MEDICINE	1	IMA	1	last 2 years	3	5	2	7	2	5	1	10	2	almost every day	3	almost every day	3	6	10	2	mildly better	3	significantly better	3	increase	3	5	1	1	1	3	1	9	2	30-34	2	Female	2	in relation no children	2
113	OPTALMOLOGY	2	IMA	1	first 2 years	1	4	1	7	2	4	1	10	2	more than half days	2	more than half days	2	4	9	2	mildly better	3	significantly better	3	no change	2	1	1	1	1	3	1	9	2	30-34	2	Female	2	in relation no children	2
44	PLASTICS	2	IMA	1	last 2 years	3	5	2	5	1	3	1	10	2	several days	1	several days	1	2	5	1	no change	2	mildly worse	1	increase	3	3	1	6	1	10	2	8	2	45+	4	Female	2	גרוש	1
135	INTERNAL MEDICINE	1	IMA	1	MIDDLE	2	4	1	9	2	5	1	10	2	almost every day	3	almost every day	3	6	5	1	no change	2	no change	2	increase	3	5	1	3	1	10	2	8	2	40-44	4	Female	2	in relation no children	2
62	Emergency medicine	1	IMA	1	first 2 years	1	6	2	7	2	5	1	5	1	several days	1	several days	1	2	10	2	significantly better	3			no change	2	10	2	10	2	9	2	8	2	24-29	1	Female	2	single	1
88	INTERNAL MEDICINE	1	MIRSAM	2	first 2 years	1	7	3	4	1	3	1	6	1	several days	1	several days	1	2	8	2	no change	2	mildly better	3	no change	2	4	1	8	2	9	2	8	2	35-39	3	Male	1	in relation no children	2
77	INTERNAL MEDICINE	1	NONE מהנ"ל	0	first 2 years	1	6	2	5	1	4	1			several days	1	several days	1	2	10	2	no change	2	significantly better	3	increase	3	5	1	10	2	8	2	8	2	30-34	2	Female	2	in relation no children	2
69	SURGERY כללית	2	NONE מהנ"ל	0	last 2 years	3	8	3	7	2	4	1	8	2	several days	1	several days	1	2	8	2	no change	2	mildly better	3	increase	3	1	1	8	2	8	2	8	2	30-34	2	Female	2	single	1
43	PLASTICS	2	NONE מהנ"ל	0	MIDDLE	2	4	1	7	2	7	2	7	2	almost every day	3	several days	1	4	10	2	significantly better	3	significantly better	3	increase	3	9	2	6	1	8	2	8	2	35-39	3	Female	2	in relation with children	3
48	INTERNS	3	NONE מהנ"ל	0	intern	0	4	1	5	1	4	1	7	2	several days	1	several days	1	2	5	1	significant drop	1	no change	2	increase	3	5	1	5	1	8	2	8	2	35-39	3	Male	1	in relation no children	2
56	OBG	2	NONE מהנ"ל	0	MIDDLE	2	6	2	7	2	7	2	10	2	more than half days	2	more than half days	2	4	10	2			significantly better	3	increase	3	1	1	1	1	8	2	8	2	40-44	4	Male	1	in relation with children	3
101	INTERNS	3	NONE מהנ"ל	0	intern	0	6	2	8	2	9	2	5	1	several days	1	not at all	0	1	4	1	significant drop	1	mildly better	3	increase	3	1	1	1	1	8	2	8	2	35-39	3			single	1
123	OBG	2	IMA	1	first 2 years	1	7	3	8	2	6	1	8	2	several days	1	not at all	0	1	7	2	no change	2	mildly better	3	increase	3	6	1	1	1	6	1	8	2	35-39	3	Male	1	in relation with children	3
70	SURGERY כללית	2	MIRSAM	2	MIDDLE	2	7	3	7	2	5	1	9	2	several days	1	several days	1	2	7	2	no change	2	significantly better	3	increase	3	1	1	1	1	5	1	8	2	30-34	2	Male	1	in relation no children	2
17	INTERNS	3	MIRSAM	2	intern	0	4	1	4	1	6	1	5	1	more than half days	2	almost every day	3	5	2	1	mildly drop	1	mildly better	3	decrease	1	1	1	1	1	5	1	8	2	30-34	2	Male	1	single	1
80	SURGERY כללית	2	NONE מהנ"ל	0	last 2 years	3	6	2	7	2	5	1	5	1	not at all	0	not at all	0	0	9	2	mildly better	3	significantly better	3	no change	2	3	1	2	1	3	1	8	2	24-29	1	Male	1	single	1
93	OTHER	2	NONE מהנ"ל	0	first 2 years	1	7	3	10	2	8	2	9	2	almost every day	3	more than half days	2	5	7	2	mildly drop	1	mildly better	3	increase	3	1	1	5	1	1	1	8	2	30-34	2	Male	1	single	1
131	ORTHOPEDICS	2	MIRSAM	2	last 2 years	3	4	1	7	2	5	1	6	1	almost every day	3	several days	1	4	5	1			mildly better	3	no change	2	4	1	3	1	8	2	7	2	35-39	3	Male	1	in relation with children	3
139	Emergency medicine	1	NONE מהנ"ל	0	last 2 years	3	4	1	7	2	4	1	10	2	more than half days	2	almost every day	3	5	3	1	mildly drop	1	no change	2	increase	3	5	1	1	1	8	2	7	2	30-34	2	Female	2	in relation with children	3
114	ENM	2	MIRSAM	2	MIDDLE	2	5	2	6	1	5	1	7	2	more than half days	2	several days	1	3	1	1	significant drop	1	mildly better	3	increase	3	1	1	1	1	8	2	7	2	35-39	3	Female	2	single	1
61	OBG	2	MIRSAM	2	MIDDLE	2	6	2	6	1	4	1	7	2	several days	1	several days	1	2	2	1	mildly drop	1	mildly better	3	increase	3	2	1	2	1	7	2	7	2	30-34	2	Female	2	in relation with children	3
106	PEDIATRICS	1	NONE מהנ"ל	0	first 2 years	1	6	2	9	2	2	1	1	1	not at all	0	not at all	0	0	2	1	mildly drop	1	mildly better	3	increase	3	5	1	1	1	7	2	7	2	30-34	2	Male	1	in relation no children	2
75	INTERNAL MEDICINE	1	IMA	1	first 2 years	1	6	2	5	1	3	1	3	1	several days	1	several days	1	2	3	1	significant drop	1	mildly better	3	increase	3	2	1	1	1	7	2	7	2	35-39	3	Male	1	single	1
46	PLASTICS	2	NONE מהנ"ל	0	last 2 years	3	3	1	5	1	3	1	7	2	almost every day	3	more than half days	2	5	9	2	no change	2	mildly better	3	increase	3	8	2	8	2	6	1	6	1	30-34	2	Male	1	in relation with children	3
30	INTERNAL MEDICINE	1	MIRSAM	2	first 2 years	1	7	3	8	2	5	1	10	2	several days	1	several days	1	2	10	2	significantly better	3	significantly better	3	no change	2	3	1	2	1	6	1	6	1	30-34	2	Male	1	in relation with children	3
122	OBG	2	MIRSAM	2	last 2 years	3	5	2	6	1	7	2	9	2	several days	1	several days	1	2	9	2	significantly better	3	significantly better	3	no change	2	8	2	8	2	5	1	6	1	30-34	2	Male	1	in relation no children	2
100	INTERNS	3	NONE מהנ"ל	0	intern	0	5	2	6	1	4	1	8	2	more than half days	2	more than half days	2	4	10	2	no change	2	mildly better	3	increase	3	2	1	7	2	4	1	6	1	35-39	3	Male	1	in relation with children	3
111	OPTALMOLOGY	2	MIRSAM	2	MIDDLE	2	5	2	9	2	8	2	10	2	almost every day	3	more than half days	2	5	10	2	mildly better	3	significantly better	3	increase	3	7	2	10	2	1	1	6	1	35-39	3	Male	1	in relation with children	3
50	OTHER	2	IMA	1	first 2 years	1	5	2	8	2	8	2	7	2	almost every day	3	almost every day	3	6	10	2	no change	2	significantly better	3	increase	3	10	2	6	1	1	1	6	1	24-29	1	Female	2	single	1
34	ANESTEGIOLOGY	2	IMA	1	last 2 years	3	7	3	7	2	3	1	6	1	more than half days	2	more than half days	2	4	1	1	mildly drop	1	no change	2	increase	3	1	1	1	1	9	2	5	1	30-34	2	Female	2	in relation with children	3
86	INTERNAL MEDICINE	1	MIRSAM	2	first 2 years	1	4	1	5	1	2	1	8	2	several days	1	not at all	0	1	8	2	no change	2	mildly better	3	increase	3	5	1	2	1	7	2	5	1	30-34	2	Female	2	in relation with children	3
45	PLASTICS	2	NONE מהנ"ל	0	last 2 years	3	4	1	8	2	8	2	10	2	almost every day	3	almost every day	3	6	10	2	mildly better	3	mildly better	3	no change	2	10	2	10	2	5	1	5	1	30-34	2	Male	1	single	1
118	ANESTEGIOLOGY	2	NONE מהנ"ל	0	MIDDLE	2	4	1	6	1	6	1	5	1	almost every day	3	almost every day	3	6	10	2	significantly better	3	significantly better	3	no change	2	10	2	10	2	5	1	5	1	30-34	2	Male	1	single	1
41	INTERNS	3	IMA	1	intern	0	4	1	2	1	3	1	5	1	several days	1	several days	1	2	8	2	no change	2	mildly better	3	no change	2	3	1	3	1	5	1	5	1	24-29	1	Male	1	in relation no children	2
126	OBG	2	IMA	1	first 2 years	1	6	2	8	2	6	1	10	2	several days	1	several days	1	2	10	2	mildly better	3	mildly better	3	decrease	1	4	1	6	1	4	1	5	1	24-29	1	Male	1	single	1
25	INTERNS	3	NONE מהנ"ל	0	intern	0	5	2	8	2	5	1	6	1	several days	1	several days	1	2	8	2	mildly drop	1	significantly better	3	increase	3	5	1	5	1	3	1	5	1	35-39	3	Male	1	in relation with children	3
64	INTERNAL MEDICINE	1	NONE מהנ"ל	0	first 2 years	1	5	2	10	2	5	1	10	2	more than half days	2	more than half days	2	4	10	2	mildly better	3	significantly better	3	increase	3	10	2	3	1	2	1	5	1	30-34	2	Female	2	in relation with children	3
8	INTERNAL MEDICINE	1	IMA	1	MIDDLE	2	6	2	7	2	4	1	8	2	several days	1	several days	1	2	10	2	mildly better	3	significantly better	3	no change	2	3	1	3	1	10	2	4	1	30-34	2	Male	1	in relation with children	3
54	INTERNAL MEDICINE	1	NONE מהנ"ל	0	first 2 years	1	6	2	8	2	5	1	10	2	more than half days	2	more than half days	2	4	10	2	no change	2	mildly better	3	increase	3	5	1	3	1	7	2	4	1	30-34	2	Male	1	in relation no children	2
71	INTERNAL MEDICINE	1	MIRSAM	2	last 2 years	3	6	2	8	2	3	1	7	2	several days	1	several days	1	2	3	1	mildly drop	1	mildly better	3	increase	3	3	1	5	1	6	1	4	1	24-29	1	Female	2	in relation with children	3
143	ORTHOPEDICS	2					7	3	5	1	2	1	6	1	several days	1	not at all	0	1	5	1	no change	2	no change	2	no change	2	4	1	5	1	4	1	4	1	35-39	3	Male	1	in relation with children	3
117	UROLOGY	2	NONE מהנ"ל	0	last 2 years	3	5	2	7	2	7	2	10	2	almost every day	3	more than half days	2	5	1	1	no change	2	significantly worse	1	increase	3	1	1	1	1	4	1	4	1	30-34	2	Female	2	single	1
26	Emergency medicine	1	MIRSAM	2	first 2 years	1	6	2	7	2	7	2	10	2	more than half days	2	several days	1	3	10	2	no change	2	significantly better	3	increase	3	8	2	6	1	3	1	4	1	30-34	2	Female	2	in relation no children	2
37	NEUROLOGY	1	NONE מהנ"ל	0	first 2 years	1	4	1	5	1	2	1	2	1	not at all	0	not at all	0	0	10	2	significant drop	1	significantly better	3	no change	2	1	1	1	1	10	2	3	1	35-39	3	Male	1	in relation with children	3
128	OBG	2	NONE מהנ"ל	0	MIDDLE	2	6	2	7	2	3	1	2	1	several days	1	several days	1	2	3	1	no change	2	no change	2	no change	2	3	1	1	1	8	2	3	1	35-39	3	Male	1	in relation with children	3
109	PEDIATRICS	1	MIRSAM	2	first 2 years	1	6	2	8	2	5	1	10	2	almost every day	3	almost every day	3	6	8	2	no change	2	significantly better	3	increase	3	4	1	1	1	7	2	3	1	40-44	4	Male	1	single	1
78	INTERNAL MEDICINE	1	MIRSAM	2	last 2 years	3	4	1	5	1	6	1	8	2	several days	1	more than half days	2	3	8	2	no change	2	significantly better	3	increase	3	10	2	9	2	6	1	3	1	30-34	2	Female	2	in relation with children	3
67	SURGERY כללית	2	IMA	1	last 2 years	3	7	3	7	2	4	1	6	1	several days	1	several days	1	2	5	1	no change	2	mildly better	3	increase	3	6	1	1	1	6	1	3	1	30-34	2	Female	2	in relation with children	3
136	INTERNS	3	NONE מהנ"ל	0	intern	0	4	1	7	2	3	1	6	1	several days	1	several days	1	2	6	1	mildly drop	1	no change	2	no change	2	1	1	1	1	6	1	3	1	35-39	3	Male	1	in relation with children	3
102	INTERNS	3	MIRSAM	2	intern	0	4	1	8	2	6	1	7	2	more than half days	2	several days	1	3	10	2	mildly drop	1	significantly better	3	no change	2	9	2	2	1	5	1	3	1	30-34	2	Male	1	single	1
145	INTERNS	3	NONE מהנ"ל	0	intern	0	4	1	7	2	2	1	4	1	several days	1	not at all	0	1	8	2	no change	2	significantly better	3	increase	3	4	1	3	1	4	1	3	1	30-34	2	Female	2	in relation no children	2
98	INTERNS	3	NONE מהנ"ל	0	intern	0	5	2	2	1	3	1	6	1	not at all	0	not at all	0	0	8	2	no change	2	significantly better	3	increase	3	7	2	1	1	4	1	3	1
57	OBG	2	NONE מהנ"ל	0	MIDDLE	2	5	2	7	2	5	1	8	2	more than half days	2	more than half days	2	4	9	2	mildly better	3	significantly better	3	increase	3	7	2	7	2	3	1	3	1	24-29	1	Female	2	in relation no children	2
125	OBG	2	NONE מהנ"ל	0	first 2 years	1	6	2	9	2	3	1	7	2	more than half days	2	more than half days	2	4	4	1	significant drop	1	mildly better	3	increase	3	4	1	4	1	3	1	3	1	30-34	2	Female	2	in relation with children	3
82	INTERNAL MEDICINE	1	IMA	1	first 2 years	1	5	2	9	2	2	1	9	2	more than half days	2	several days	1	3	10	2	no change	2	significantly better	3	increase	3	10	2	2	1	3	1	3	1	35-39	3	Male	1	in relation no children	2
1	SURGERY כללית	2	MIRSAM	2	MIDDLE	2	6	2	5	1	6	1	7	2	several days	1	several days	1	2	10	2	mildly drop	1	significantly better	3	increase	3	1	1	2	1	3	1	3	1	30-34	2	Female	2	in relation with children	3
94	OTHER	2	IMA	1	first 2 years	1	8	3	6	1	2	1	7	2	not at all	0	several days	1	1	10	2	no change	2	significantly better	3	no change	2	1	1	1	1	3	1	3	1	30-34	2	Female	2	in relation with children	3
47	PLASTICS	2	NONE מהנ"ל	0	last 2 years	3	4	1	7	2	7	2	10	2	almost every day	3	almost every day	3	6	1	1	mildly drop	1	mildly worse	1	no change	2	1	1	2	1	2	1	3	1	45+	4	Male	1	in relation with children	3
89	INTERNAL MEDICINE	1	IMA	1	first 2 years	1	7	3	6	1	4	1	8	2	almost every day	3	almost every day	3	6	10	2	mildly drop	1	mildly better	3	no change	2	7	2	1	1	10	2	2	1	35-39	3	Female	2	in relation with children	3
134	INTERNAL MEDICINE	1	IMA	1	first 2 years	1	6	2	10	2	4	1	7	2	more than half days	2	several days	1	3	7	2	mildly drop	1	mildly better	3	increase	3	2	1	2	1	8	2	2	1	35-39	3	Female	2	in relation with children	3
84	INTERNAL MEDICINE	1	IMA	1	MIDDLE	2	5	2	7	2	3	1	8	2	more than half days	2	more than half days	2	4	3	1	mildly better	3	mildly better	3	no change	2	4	1	5	1	3	1	2	1	30-34	2	Female	2	in relation no children	2
99	INTERNS	3	NONE מהנ"ל	0	intern	0	5	2	5	1	5	1	9	2	more than half days	2	more than half days	2	4	10	2	significantly better	3	significantly better	3	no change	2	9	2	10	2	2	1	2	1	30-34	2	Male	1	single	1
27	INTERNS	3	NONE מהנ"ל	0	intern	0	4	1			3	1	7	2	several days	1	not at all	0	1	4	1	mildly drop	1	mildly better	3	increase	3	3	1	5	1	2	1	2	1	30-34	2	Male	1	single	1
141	INTERNS	3	NONE מהנ"ל	0	intern	0	4	1	8	2	4	1	7	2	more than half days	2	more than half days	2	4	9	2	significantly better	3	significantly better	3	no change	2	2	1	2	1	2	1	2	1	35-39	3	Female	2	in relation with children	3
66	SURGERY כללית	2	IMA	1	last 2 years	3	7	3	8	2	5	1	8	2	several days	1	not at all	0	1	10	2	no change	2	mildly better	3	increase	3	8	2	1	1	2	1	2	1			Male	1
6	INTERNAL MEDICINE	1	IMA	1	last 2 years	3	6	2	5	1	3	1	10	2	almost every day	3	almost every day	3	6	10	2	mildly drop	1	significantly better	3	decrease	1	10	2	1	1	1	1	2	1	30-34	2	Male	1	in relation no children	2
103	Emergency medicine	1	NONE מהנ"ל	0	last 2 years	3	5	2	8	2	8	2	8	2	almost every day	3	more than half days	2	5	8	2	no change	2	mildly better	3	increase	3	2	1	7	2	10	2	1	1	30-34	2	Female	2	in relation with children	3
73	INTERNS	3	NONE מהנ"ל	0		0	5	2	6	1	5	1	7	2	more than half days	2	more than half days	2	4	6	1	significant drop	1	significantly better	3	increase	3	1	1	4	1	10	2	1	1	30-34	2	Male	1	in relation with children	3
130	ORTHOPEDICS	2	IMA	1	last 2 years	3	4	1	7	2	2	1	1	1	not at all	0	not at all	0	0	1	1	significant drop	1	no change	2	increase	3	1	1	1	1	10	2	1	1	24-29	1	Male	1	in relation with children	3
18	ORTHOPEDICS	2	MIRSAM	2	MIDDLE	2	7	3	7	2	6	1	10	2	more than half days	2	more than half days	2	4	10	2	no change	2	significantly better	3	no change	2	8	2	8	2	9	2	1	1	30-34	2	Female	2	in relation no children	2
91	SURGERY כללית	2	NONE מהנ"ל	0	last 2 years	3	6	2	6	1	2	1	8	2	not at all	0	not at all	0	0	5	1	mildly drop	1	no change	2	increase	3	1	1	2	1	9	2	1	1	35-39	3	Male	1	in relation no children	2
5	RADIOLOGY	1	IMA	1	first 2 years	1	7	3	6	1	3	1	5	1	several days	1	several days	1	2	10	2	mildly better	3	significantly better	3	no change	2	5	1	1	1	8	2	1	1					in relation with children	3
23	RADIOLOGY	1	IMA	1	MIDDLE	2	7	3	7	2	5	1	9	2	more than half days	2	more than half days	2	4	8	2	no change	2	significantly better	3	no change	2	3	1	1	1	8	2	1	1	30-34	2	Male	1	in relation with children	3
52	PLASTICS	2	NONE מהנ"ל	0	first 2 years	1	4	1	6	1	5	1	9	2	several days	1	several days	1	2	10	2	mildly drop	1	mildly better	3	increase	3	9	2	9	2	7	2	1	1	30-34	2	Female	2	in relation with children	3
119	OTHER	2	IMA	1	first 2 years	1	6	2	7	2	8	2	10	2	more than half days	2	more than half days	2	4	10	2	significantly better	3	significantly better	3	no change	2	10	2	1	1	7	2	1	1	30-34	2	Female	2	in relation with children	3
10	INTERNAL MEDICINE	1		0	intern	0	6	2	8	2	7	2	10	2	several days	1	not at all	0	1	6	1	mildly drop	1	significantly better	3	increase	3	9	2	1	1	7	2	1	1
129	OBG	2	IMA	1	MIDDLE	2	6	2	7	2	6	1	2	1	not at all	0	not at all	0	0	8	2	mildly drop	1	mildly better	3	decrease	1	4	1	1	1	6	1	1	1	30-34	2	Female	2	in relation with children	3
107	PEDIATRICS	1	MIRSAM	2	MIDDLE	2	8	3	8	2	2	1	7	2	not at all	0	not at all	0	0	6	1	no change	2	mildly better	3	increase	3	1	1	1	1	6	1	1	1	35-39	3	Male	1	in relation with children	3
95	PEDIATRICS	1	MIRSAM	2	first 2 years	1	6	2	7	2	5	1	8	2	more than half days	2	several days	1	3	6	1	mildly drop	1	mildly better	3	increase	3	2	1	5	1	5	1	1	1	30-34	2	Female	2	in relation with children	3
65	INTERNAL MEDICINE	1	MIRSAM	2	first 2 years	1	7	3	3	1	1	1	3	1	almost every day	3	almost every day	3	6	7	2	significantly better	5	mildly better	3	no change	2	1	1	4	1	5	1	1	1	24-29	1	Female	2	single	1
142	ORTHOPEDICS	2	IMA	1	MIDDLE	2	7	3	6	1	1	1	5	1	several days	1	several days	1	2	7	2	no change	2	mildly better	3	increase	3	7	2	1	1	5	1	1	1	30-34	2	Male	1	in relation no children	2
55	SURGERY כללית	2	NONE מהנ"ל	0	MIDDLE	2	7	3	6	1	4	1	6	1	not at all	0	not at all	0	0	9	2	no change	2	mildly better	3	no change	2	1	1	1	1	5	1	1	1	35-39	3	Male	1	in relation with children	3
116	OPTALMOLOGY	2	IMA	1	first 2 years	1	5	2	9	2	5	1	9	2	more than half days	2	several days	1	3	10	2	no change	2	mildly better	3	increase	3	10	2	1	1	4	1	1	1	35-39	3	Male	1	in relation no children	2
132	ORTHOPEDICS	2	IMA	1	last 2 years	3	5	2	8	2	5	1	7	2	more than half days	2	more than half days	2	4	5	1	no change	2	significantly better	3	no change	2	1	1	1	1	4	1	1	1	35-39	3	Male	1	in relation with children	3
51	INTERNAL MEDICINE	1	MIRSAM	2	last 2 years	3	6	2	9	2	3	1	8	2	more than half days	2	several days	1	3	2	1	no change	2	mildly worse	1	increase	3	1	1	1	1	4	1	1	1	35-39	3	Female	2	in relation with children	3
9	INTERNS	3	NONE מהנ"ל	0	intern	0	4	1	6	1	7	2	7	2	more than half days	2	more than half days	2	4	10	2	no change	2	significantly better	3	no change	2	10	2	10	2	3	1	1	1	35-39	3	Female	2	in relation with children	3
121	OPTALMOLOGY	2	IMA	1	MIDDLE	2	4	1	9	2	7	2	10	2	more than half days	2	several days	1	3	10	2	no change	2	significantly better	3	increase	3	9	2	2	1	3	1	1	1	35-39	3	Male	1	in relation with children	3
148	INTERNS	3	NONE מהנ"ל	0	intern	0	4	1	3	1	4	1	7	2	several days	1	several days	1	2	8	2	no change	2	no change	2	increase	3	3	1	1	1	3	1	1	1	35-39	3			in relation with children	3
147	INTERNS	3	MIRSAM	2	intern	0	4	1	6	1	4	1	6	1	not at all	0	not at all	0	0	3	1	mildly drop	1	mildly better	3	increase	3	3	1	1	1	3	1	1	1	35-39	3	Male	1	in relation with children	3
59	INTERNAL MEDICINE	1	MIRSAM	2	first 2 years	1	6	2	8	2	5	1	6	1	more than half days	2	several days	1	3	10	2	no change	2	significantly better	3	no change	2	1	1	1	1	3	1	1	1	35-39	3	Male	1	in relation with children	3
92	OTHER	2	MIRSAM	2	last 2 years	3	7	3	8	2	5	1	8	2	almost every day	3	almost every day	3	6	2	1	mildly drop	1	mildly better	3	increase	3	1	1	1	1	3	1	1	1	30-34	2	Male	1	in relation with children	3
151	INTERNS	3	NONE מהנ"ל	0	intern	0	4	1	7	2	7	2	6	1	more than half days	2	more than half days	2	4	10	2	no change	2	significantly better	3	no change	2	7	2	5	1	2	1	1	1	40-44	4	Male	1	in relation with children	3
20	INTERNS	3	NONE מהנ"ל	0	intern	0	5	2	6	1	6	1	6	1	more than half days	2	several days	1	3	10	2	mildly better	3	significantly better	3	increase	3	5	1	3	1	2	1	1	1	30-34	2	Female	2	single	1
74	SURGERY כללית	2	IMA	1	first 2 years	1	7	3	5	1	6	1	7	2	almost every day	3	more than half days	2	5	9	2	no change	2	significantly better	3	no change	2	4	1	3	1	2	1	1	1	24-29	1	Female	2	in relation with children	3
31	ANESTEGIOLOGY	2	IMA	1	first 2 years	1	5	2	6	1	7	2	10	2	almost every day	3	almost every day	3	6	10	2	significantly better	3	significantly better	3	increase	3	10	2	10	2	1	1	1	1	35-39	3	Male	1	single	1
11	INTERNS	3	IMA	1	intern	0	4	1	7	2	5	1	10	2	almost every day	3	almost every day	3	6	10	2	significantly better	3	significantly better	3	no change	2	10	2	10	2	1	1	1	1	30-34	2	Female	2	in relation no children	2
53	Emergency medicine	1	MIRSAM	2	MIDDLE	2	6	2	7	2	3	1	8	2	several days	1	several days	1	2	9	2	significantly better	3	significantly better	3	increase	3	10	2	10	2	1	1	1	1	30-34	2	Male	1	in relation with children	3
90	INTERNAL MEDICINE	1	IMA	1	last 2 years	3	6	2	8	2	3	1	8	2	almost every day	3	almost every day	3	6	10	2	significantly better	3	significantly better	3	no change	2	1	1	10	2	1	1	1	1	35-39	3	Female	2	in relation with children	3
7	INTERNAL MEDICINE	1	MIRSAM	2	first 2 years	1	4	1	6	1	6	1	7	2	more than half days	2	several days	1	3	7	2	no change	2	mildly better	3	increase	3	7	2	8	2	1	1	1	1	30-34	2	Female	2	in relation with children	3
110	PEDIATRICS	1	IMA	1	first 2 years	1	6	2	9	2	3	1	8	2	several days	1	several days	1	2	6	1	significant drop	1	significantly better	3	decrease	1	6	1	8	2	1	1	1	1	30-34	2	Male	1	in relation no children	2
140	INTERNAL MEDICINE	1	IMA	1	last 2 years	3	6	2	8	2	5	1	9	2	almost every day	3	several days	1	4	10	2	significantly better	3	significantly better	3	increase	3	10	2	7	2	1	1	1	1	24-29	1	Female	2	in relation with children	3
152	INTERNS	3	NONE מהנ"ל	0	intern	0	5	2	9	2	10	2	9	2	more than half days	2	more than half days	2	4	10	2	significantly better	3	significantly better	3	increase	3	5	1	5	1	1	1	1	1	24-29	1	Male	1	in relation no children	2
15	INTERN	3	IMA	1	intern	0	5	2	8	2	8	2	10	2	almost every day	3	almost every day	3	6	10	2	significantly better	3	significantly better	3	decrease	1	1	1	5	1	1	1	1	1	35-39	3	Female	2	in relation no children	2
42	INTERNS	3	NONE מהנ"ל	0	intern	0	4	1	6	1	7	2	9	2	more than half days	2	several days	1	3	8	2	mildly better	3	mildly better	3	decrease	1	1	1	5	1	1	1	1	1	24-29	1	Male	1	single	1
96	PEDIATRICS	1	MIRSAM	2			7	3	8	2	5	1	9	2	several days	1	several days	1	2	10	2	no change	2	significantly better	3	no change	2	1	1	3	1	1	1	1	1	30-34	2	Female	2	in relation with children	3
120	OTHER	2	IMA	1	first 2 years	1	6	2	8	2	4	1	5	1	several days	1	several days	1	2	10	2	significantly better	3	significantly better	3	no change	2	10	2	1	1	1	1	1	1	30-34	2	Male	1	in relation with children	3
127	OBG	2	MIRSAM	2	last 2 years	3	5	2	4	1	7	2	6	1	several days	1	several days	1	2	9	2	significantly better	3	significantly better	3	no change	2	5	1	1	1	1	1	1	1	35-39	3	Male	1	in relation with children	3
76	INTERNAL MEDICINE	1	NONE מהנ"ל	0	first 2 years	1	5	2	6	1	4	1	10	2	almost every day	3	almost every day	3	6	10	2	significantly better	3	significantly better	3	increase	3	1	1	1	1	1	1	1	1	35-39	3	Female	2	in relation with children	3
63	OBG	2	IMA	1	first 2 years	1	6	2	8	2	4	1	9	2	more than half days	2	several days	1	3	7	2	no change	2	significantly better	3	no change	2	1	1	1	1	1	1	1	1	35-39	3	Male	1	in relation no children	2
39	ANESTEGIOLOGY	2	IMA	1	last 2 years	3	6	2	7	2	7	2	9	2	more than half days	2	more than half days	2	4	3	1	no change	2	mildly better	3	increase	3	1	1	1	1	1	1	1	1	30-34	2	Male	1	in relation no children	2
68	SURGERY כללית	2	NONE מהנ"ל	0	first 2 years	1	8	3	5	1	2	1	5	1	several days	1	not at all	0	1	1	1	significant drop	1	mildly better	3	increase	3	1	1	1	1	1	1	1	1	35-39	3	Male	1	in relation with children	3
49	INTERNS	3	IMA	1	intern	0	4	1	5	1	3	1	9	2	several days	1	not at all	0	1	8	2	no change	2	mildly better	3	no change	2					1	1	1	1	30-34	2	Female	2
